# Supplementary material for: Exploring the Potential of Yellow Mealworm (Tenebrio molitor) Oil as a Nutraceutical Ingredient
Source: Foods. 2024 Nov 29;13(23):3867. doi: 10.3390/foods13233867 (PMC11640693; doi:10.3390/foods13233867)
Supplement: Supplementary file 1 [file foods-13-03867-s001.zip]

Archive with 1 entries (1 files):
- Suplementary materials Table S1.pdf
